# Supplementary material for: Inactivation of SARS-CoV-2 and influenza A virus by dry fogging hypochlorous acid solution and hydrogen peroxide solution
Source: PLoS One. 2022 Apr 7;17(4):e0261802. doi: 10.1371/journal.pone.0261802 (PMC8989197; doi:10.1371/journal.pone.0261802)
Supplement: S1 Table — (XLSX) [file pone.0261802.s001.xlsx]

## Sheet: Sheet1
	FAC concentrations (ppm) of dry fogged hypochlorous acid solution	FAC concentrations (ppm) in 20 ml of distilled water in Petri dishes						H2O2 concentrations (ppm) of dry fogged hydrogen peroxide solution	H202 concentrations (ppm) in 20 ml of distilled water in Petri dishes
		Total fogging time (sec)							Total fogging time (sec)
		5	7.5	10	12.5				5	7.5	10	12.5
	125	0.09	0.16	0.24	0.31			1410	4.3	5.7	7.7	9.7
	250	0.28625	0.48	0.61625	0.85			2820	6.85	11.2	13.9	18.6
	8700	11.2	18.1333	23.4	35.4			5640	15.7	24.4	29.6	39.3
								11280	27.6	44.4	55.6	72
								56400	132.5	219	285	354
